# Supplementary material for: A local community on a global collective intelligence platform: A case study of individual preferences and collective bias in ecological citizen science
Source: PLoS One. 2024 Aug 26;19(8):e0308552. doi: 10.1371/journal.pone.0308552 (PMC11346665; doi:10.1371/journal.pone.0308552)
Supplement: S1 Data — (XLSX) [file pone.0308552.s004.xlsx]

## Sheet: Sheet1
			Q3		Q4				Q5: During your monitoring activities, how likely were you to have observed a ______ yet refrained from reporting this observation? What was your reason for not reporting this observation?
					Reporting about species
Interview	Pr #		How do you decide which observations to report and which to omit? What criteria do you use?		Is your monitoring oriented toward a (or several) particular species ?	If yes, what type or group of species do you monitor?	Do you go out into nature especially to engage in monitoring and reporting on these particular species?		Tortoise	Jackal	Gazelle	Wild Boar	Comment
v	1		I have no system. Personal interest, the chances of getting a photo, and whether it is early in the season—I’ll report on first appearances, but not after.							Does not suit me	A daily occurrence		The species that are most common, the crested lark is extremely common and no one documents it. Like sparrows. The same is true of wild boars and tortoises
	2		If it is a unique observation and I managed to photograph it[, I’ll upload it]. Ability to photograph, personal interest, if I think the public may be interested, if I have time to devote to it.		Yes.	Flora and fauna that are not characteristically found in the area	Only if someone calls my attention to something specific		When you are out in the field you see a lot of nature, so you report on whatever seems more interesting. We are out on a walk or a hike [for fun], not solely to observe and report	Because you report only what you managed to photograph	Because you report only what you managed to photograph	Because you report only what you managed to photograph	Generally, inability to photograph, and occasionally, lack of interest
	3		Something that is new to me, something that I think would interest others; the ability to photograph; something wonderous, symbolic. The ability to photograph and the beauty [of the item].		Yes	Mostly insects. If I wee quick enough, I’d focus on the goldfinch.	No			Difficult to photograph in real-time	Difficult to photograph in real-time	It passes too quickly and often it’s dark out	Difficulty photographing and encounters with creatures that need no reporting
v	4		My areas of interest, in other words, I report on animals; plants interest me less. The particular moment when I open the app and report on whatever is around, or if I headed out with the goal of recording observations, then my photos are automatically uploaded. Personal interest, conservational interest, animals at a distance that I can capture in a photo.		No, but generally towards animals		No			If I couldn’t get a photo, there was nothing to report. This happened twice or three times
v	5		A unique species, something I have never reported on beforehand, that’s what I choose to upload. Also if I find a species that I cannot identify, I’ll upload that. Whether it’s easy to photograph.		No		No						I can’t get a photo because the animal is too quick
	6		Whatever I manage to capture in a photo, I upload; usually it’s something unique or that I found interesting. First, if I managed to get a photo, and second, the item’s prevalence.		No		No		I was busy guiding a group or did not have the app on my phone	Was focused on something else—didn’t manage to take a photo	I didn’t photograph	I didn’t photograph either because I was engaged in something else or it passed by too fast	Mostly difficulty getting a photo of an animal in motion, or else it is a very common species
	7		I choose to report on unique species, a plant’s first blossom of the season, a special location, something symbolic.				On specific dates, yes. For instance, I look to find the first irises and daffodils		I report only unique observations	I report only unique observations	Difficult to photograph using a smartphone	A quick and random encounter while it was in the thicket did not have enough time to photograph	Sometimes I spend an entire day in nature and on other occasions I am pressed for time
	8		That’s a good question—Usually I decide based on my personal experience, or the desire to document certain species in a given location.(I take lots of photos but report on very few observations, for a variety of reasons, [e.g.,] the time it takes to reduce the photo size, to categorize, and upload observations.		This question made me go back and review my past reports. It turns out that I mainly record my experiences, sometimes this means observations of unique species, or the desire to document the plants in a particular area. This does not reflect the amount of time I spend monitoring or my numerous observations of various species, especially butterflies.		Not specifically to report to TazpiTeva. I have many opportunities to spend time in nature, some are goal oriented (bird watching, surveying plants, reptiles, butterflies) or to satisfy [my own] curiosity: can a particular species be found in a specific habitat? Most often this [kind of information] is not reported.			Reason: Did not have the proper lens, too little time, preferred to enjoy observing through binoculars or telespcope… and when you do get a good shot, occasionally it can take too long to upload all of them	Reason: Did not have the proper lens, too little time, preferred to enjoy observing through binoculars or telespcope… and when you do get a good shot, occasionally it can take too long to upload all of them	Reason: Did not have the proper lens, too little time, preferred to enjoy observing through binoculars or telespcope… and when you do get a good shot, occasionally it can take too long to upload all of them	There are occasions when I go on a nature walk for an extended amount of time, but not with the aim of reporting to TazpitTeva
v	9		I monitor the presence of the white stork in the area around my home as well as the flowers that bloom at the summit of the Hermon Mountain.		Yes	The white stork, unique flowers in the Golan and on Mt. Hermon	Yes		Too trivial	You usually come across it when conditions for photographing are unfavorable	Although this is a noble animal, it is difficult to frame it in a photo	You usually come across it at night or unexpectedly. By the time the camera is ready, the animal is long gone
v	10		I report everything I see and I know can be identified. If the photo is of poor quality or the item cannot be identified (for example, a plant without a flower or fruit), then I don’t report it. I have learned which characteristics are identifiable and which are not.			My central orientation is towards anything that can potentially be identified. I especially like observations of more common [species] and then I document a lot.	No. But when I do go into nature I am more prone to noticing those species.		Smartphone not available	You have about 10 seconds to photograph a jackal. Chances of doing so successfully are poor because of operational conditions, as well as the difficulty of photographing a moving object from a distance	Same as re jackal	Same as re jackal
v	11		[The item’s] rarity, symbolic [value], and my personal experience.		Yes	I report everything	No		Lack of interest	Uninteresting—I’m looking to report unique things
	12		Accessibility, dangers, a unique species, the time of the observation day/night.		No.		No		Don’t know	Didn’t manage to get a photo		A dangerous animal and difficult to photograph during the daytime
	13		Leisure time, [species] rarity, photograph of acceptable quality.		No		No			The encounter was too brief to get a photo	Unable to photograph	Unable to photograph	Did not have enough time or was uninterested
	14		I report on most of the animals I see, except for a few that are very common or very difficult to identify. Also plants that I want to identify, or those that are more beautiful than the “simple” ones.		Yes	Insects and reptiles	Yes
v	15		I focus on plants; I rarely take photos of anything else. My criteria are as follows: a) Plants that I think should be documented either because of the particular location where they were found, their rarity, and their phenophase at the time; b) Plants that others are likely to find and may want to identify. I’m very interested in plants; less confident about my ability to photograph animals in m…		Yes	Plants, my reports are oriented towards particular areas, sites, or habitats	I monitor accordingly						Animals that run too fast to be captured on camera cannot be documented. And others are animals that interest me less.
v	16		The quality of the photo I took; the number of times I have already reported on the same species; the importance of the item to the general database. Can be easily photographed.		Yes	My goal is to report primarily on plant species in the Golan	Yes		There have been plenty of observations of this species	Uncertain identification			I report only if I have a good-quality photo
	17		Fauna—I confess I photograph practically any animal I can, if it doesn’t move too fast. Plants—according to their colors, size. I tend to take more pictures if I see a large concentration of a specific plant at a particular location, or a place with a noticeable richness of plant types. Everything mentioned in parentheses, [that is, whether it is a unique species, its color, size, symbolic value,…		No		I have no answer because I am not looking for anything in particular			You can’t upload video clips and it’s difficult to capture animals/birds, or in this case a jackal, when it is still and get a clear picture	You can’t upload video clips and the gazelle rarely stands still	You can’t upload video clips and it’s difficult to capture animals/birds, or in this case a boar, when it is still and get a clear picture	Because there are many and I think about them less.
	18		I tend to report on edible wild plants, because that’s what interests me. Sometimes I report on small animals when I manage to take a photo.										I didn’t report because I couldn’t manage to get a photo
	19		I report on observations I make while travelling for work. I see lots of gazelles and wild boars, but often I don’t have the time to stop, or they don’t interest me. I report on something interesting I saw and had the time to stop and take a photo. I don’t go out planning to gather observations.
	20		Accessibility—I report mostly on plant life or small animals that I can photograph with my smartphone.		No		Generally, no		Usually observe while at workand don’t have the time to report	I use the smartphone camera and it’s difficult to get a photo of a jackal.	I use the smartphone camera and it’s difficult to get a photo of a gazelle.	The same is true for the tortoise (usually at work and don’t have the time, or it’s not relevant
	21		I report everything, but mostly birds and mammals.		Yes, during mating season	Yes, at particular times of the year, mostly nests and new offspring	Yes
	22		My ability to submit an effective report (the quality of the photo, my ability to precisely define the location).		No. I am satisfied documenting whatever I see.		Yes, I go out purposely searching for a particular species to document, according wo my own curiosity. Reporting an observation is an added benefit.		Ability to photograph	Ability to photograph		Ability to photograph
	23		In terms of plant life, [I report on] items I find on my path, whether in bloom or after. In terms of animal life, [I report on] insects, reptiles, or mammals-- items that are easy to photograph. In the course of a nature walk, I have never uploaded more than 30 photos a day.		No	No	No			The item or group disappeared before I got a chance to take the picture	The item or group disappeared before I got a chance to take the picture	The item or group disappeared before I got a chance to take the picture
	24		When I think the item would be interesting to others, when I notice an extreme change in the number of items found, a phenomenon from the previous year, when I encounter something I personally like, such as turtles, and Moraea sisyrinchium, (iris, whose petals open in the afternoon hours).		No		No		I did not have a camera or a smartphone with me	I cannot get a photo fast enough or am unable to photograph from a distance		I use the smartphone camera and it’s difficult to get a photo of a jackal.
	25		Whenever I have a photo, I upload the observation.		No		No		I am often driving or I might have to stop and cross the road, but I can’t afford the time	Observed while driving and was impossible to photograph	Observed while driving and was impossible to photograph	Observed while driving and was impossible to photograph
	26		I don’t spend much time out in nature. I try to report any observation that can be identified. But I refrain from reporting on the same animal 20 times, even if I did see 20 individuals. I hardly ever report on trees.				Not so far		Had no smartphone or camera	It ran too fast to be photographed	Observed at too great a distance
	27		The frequency with which I encounter the item; I report less on common animals. Also my ability to capture a photo.		No		No		Report yet another observation of a tortoise?	Was unable to get a photo of the jackal (nighttime, was driving, observation was very brief)	Was unable to get a photo of the gazelle (night time, was driving, observation was very brief	Night time, a brief encounter
